# Supplementary material for: Collective Violence against Health Workers in the Context of the COVID-19 Pandemic
Source: Nurs Rep. 2023 Jun 14;13(2):902–12. doi: 10.3390/nursrep13020079 (PMC10303091; doi:10.3390/nursrep13020079)
Supplement: Supplementary file 1 [file nursrep-13-00079-s001.zip]

Archive with 3 entries (3 files):
- nursrep-2393431-S1 - List of all attack events.xlsx
- nursrep-2393431-S2 - Data used for the analysis.xlsx
- nursrep-2393431-S3 - Correlation coefficients.pdf
